# Supplementary material for: Symbiont Community Changes Confer Fitness Benefits for Larvae in a Vertically Transmitting Coral
Source: Ecol Evol. 2025 Jan 12;15(1):e70839. doi: 10.1002/ece3.70839 (PMC11725385; doi:10.1002/ece3.70839)
Supplement: Supplementary file 2 — Table S1. [file ECE3-15-e70839-s004.xlsx]

## Sheet: Sheet1
Table S1. Summary of yields by sample including PCR cycles each sample required to generate an observable gel band, and the number of raw sequencedreads from each sequencing run.
Samplename	Cycles	Date	Worked	Number of times sequenced	Sequence 1 Number of Raw Reads	Sequence 2 Number of Raw Reads	Sequence 3 Number of Raw Reads
BPS1	25, 27, 26	10/12/22, 10/20/22(redo)	no, no, yes	1	405880	NA	NA
BPS2	16,18, 20	2022-10-13	no,no, yes	1	15494	NA	NA
BPS3	16,18	2022-10-13	no,yes	3	5377	5087	3717
BPS4	16,18	2022-10-13	no,yes	1	12507	NA	NA
BPS5	16,18	2022-10-13	no,yes	1	11114	NA	NA
BPS6	16,18,20	2022-10-13	no , no, yes	3	7045	5032	7703
BPS7	16,18,20	2022-10-13	no , no, yes	1	16941	NA	NA
BPS8	25, 27, 26	10/12/22, 10/20/22(redo)	no, no, yes	1	284869	NA	NA
BPS10	16,18,20	2022-10-13	no , no, yes	1	23998	NA	NA
BPS11	16,18,20	2022-10-13	no , no, yes	1	36325	NA	NA
BPS12	16,18,20	2022-10-13	no , no, yes	1	22597	NA	NA
BPS13	25, 27, 26	10/12/22, 10/20/22(redo)	no, no, yes	1	262264	NA	NA
BP2A8A	16,18,20	2022-10-13	no , no, yes	3	10359	7726	6283
BP2B4A	16,18,20	2022-10-13	no , no, yes	1	11679	NA	NA
BP2F2A	16,18,20, 24	2022-10-13	no , no, yes	1	22612	NA	NA
BP3A7A2	16,18,20, 26	2022-10-13	no , no, no, yes	1	800	NA	NA
BP3A8A	16,18,20	2022-10-13	no , no, yes	1	11324	NA	NA
BP3F1A	16,18,20, 26, 28	2022-10-13	no , no, no, no, yes	1	317	NA	NA
BP4B4A	16,18,20	2022-10-13	no , no, yes	1	118	NA	NA
BP2B3A	16,18,20	2022-10-13	no , no, yes	3	258	1024	870
BP3C3A	16,18,20	2022-10-13	no , no, yes	3	380	4983	6046
BP4B3A	16,18,20	2022-10-13	no , no, yes	1	545	NA	NA
BP4B7A	25, 27, 26	10/12/22, 10/20/22(redo)	no, no, yes	1	270600	NA	NA
BP2B4H	25, 27, 26 , 28, 30	10/13/22, 10/20/22	no , no, no, yes	1	622	NA	NA
BP1B5H	25, 27, 26 , 28, 30, 32, 35; 35	10/20/22; 10/24/22	no, no, no, no, no; yes	1	97926	NA	NA
BP1E2H	25, 27, 26 , 28, 30, 32, 35	10/12/22, 10/20/22(redo)	no....... yes	1	213195	NA	NA
BP3A7H	25, 27, 26 , 28, 30, 32, 35; 35	10/20/22; 10/24/22	no, no, no, no, no; yes	1	62884	NA	NA
BP4B2H	25, 27, 26 , 28, 30, 32, 35; 35	10/20/22; 10/24/22	no, no, no, no, no; yes	1	205	NA	NA
BP1E5H	25, 27, 26 , 28, 30, 32, 35; 35	10/13/22, 10/20/22(redo); 10/24/22	no , no, no, no; yes	1	172	NA	NA
BP3C2H	26, 28, 30, 32, 35	2022-10-20	no....... yes	1	30545	NA	NA
BP4A3H	16,18,20, 26, 28, 30, 32, 35; 25	10/13/22, 10/20/22(redo); 10/24/22	no , no, no, no: yes	1	76466	NA	NA
BP3C3H	16,18,20, 26, 28, 30, 32, 35	10/13/22, 10/20/22(redo)	no , no, no, no..... yes	3	18026	7902	9385
A31-6-1	20	2022-10-13	Yes	3	442	2399	1960
A8-5-1	20	2022-10-13	Yes	3	1075	3764	2988
A1-4-1	20	2022-10-13	Yes	3	128	2269	1684
A10-6-1	20	2022-10-13	Yes	3	362	4088	3093
A12-4-1	20	2022-10-13	Yes	3	219	1505	1275
A2-4-1	20	2022-10-13	Yes	1	126101	NA	NA
A22-1-1	20	2022-10-13	Yes	1	100965	NA	NA
A23-5-1	20	2022-10-13	Yes	3	238	722	521
A34-2-1	20	2022-10-13	Yes	1	37611	NA	NA
A34-5-1	20	2022-10-13	Yes	1	27096	NA	NA
A38-1-1	20	2022-10-13	Yes	3	98	2462	1971
H27-5-1	20, 22, 24	2022-10-13	No, No, yes	1	42608	NA	NA
H29-5-1	20, 22	2022-10-13	No, Yes	3	237	5967	4975
H1-3-2-2	20, 22	2022-10-13	No, Yes	1	282	NA	NA
H17-3-1				NA	NA	NA	NA
H18-5-1	20	2022-10-13	Yes	1	25948	NA	NA
H20-1-2	20	2022-10-13	Yes	1	145658	NA	NA
H26-1-1	20	2022-10-13	Yes	1	60693	NA	NA
H36-1-1	20	2022-10-13	Yes	1	42777	NA	NA
H36-3-1	20	2022-10-13	Yea	1	32327	NA	NA
H4-1-1	20	2022-10-13	Yes	1	14505	NA	NA
H4-4-1	20	2022-10-13	Yes	NA	NA	NA	NA
H9-6-1	20	2022-10-13	Yea	3	188	5698	4381
CRPSHWT31	20	2022-10-17	Yes	1	20328	NA	NA
CRPSHWT310	20	2022-10-17	Yes	1	227	NA	NA
CRPSHWT311	20	2022-10-17	Yes	1	156930	NA	NA
CRPSHWT312	20	2022-10-17	Yes	1	55001	NA	NA
CRPSHWT32	20	2022-10-17	Yes	1	80129	NA	NA
CRPSHWT33	20	2022-10-17	Yes	1	38468	NA	NA
CRPSHWT34	20	2022-10-17	Yes	1	67907	NA	NA
CRPSHWT35	20	2022-10-17	Yes	1	103500	NA	NA
CRPSHWT36	20	2022-10-17	Yes	1	105309	NA	NA
CRPSHWT37	20	2022-10-17	Yes	1	87587	NA	NA
CRPSHWT38	20	2022-10-17	Yes	1	639	NA	NA
CRPSHWT39	20	2022-10-17	Yes	1	280	NA	NA
CRPSWT3C11	20	2022-10-17	Yes	1	143	NA	NA
CrPSWT3C110	20	2022-10-17	Yes	1	333	NA	NA
CRPSWT3C112	20	2022-10-17	Yes	1	109569	NA	NA
CRPSWT3C12	20	2022-10-17	Yes	1	794	NA	NA
CRPSWT3C13	20	2022-10-18	Yes	3	721	2647	1946
CRPSWT3C14	20	2022-10-18	Yes	1	106129	NA	NA
CRPSWT3C15	20, 22	2022-10-18	No, yes	3	531	2252	1604
CRPSWT3C16	20	2022-10-18	Yes	3	320	729	561
CRPSWT3C17	20, 22	2022-10-18	No, yes	1	69044	NA	NA
CRPSWT3C18	20	2022-10-18	Yes	1	112218	NA	NA
CRPSWT3C19	20	2022-10-18	Yes	1	39030	NA	NA
CRPSWT3C111	20	2022-10-18	Yes	1	39213	NA	NA
CRPSZ3WT315	20	2022-10-18	Yes	2	NA	3555	2540
CRPSZ3WT316	20	2022-10-18	Yes	2	NA	2604	1902
CRPSZ3WT317	20	2022-10-18	Yes	2	NA	7021	4404
CRPSZ3WT35	20	2022-10-18	Yes	2	NA	7534	4780
CRPSZ3WT33	20	2022-10-18	Yes	1	27656	NA	NA
CRPSZ3WT319	20	2022-10-18	Yes	NA	NA	NA	NA
CRPSZ3WT313	20	2022-10-18	Yes	3	95	8517	5842
CRPSZ3WT31			NA	NA	NA	NA	NA
CRPSZ3WT320	20, 22	2022-10-18	No, yes	1	33740	NA	NA
CRPSZ3WT321	20, 22	2022-10-18	No, yes	1	45120	NA	NA
CRPSZ3WT39	20, 22	2022-10-18	No, yes	1	141	NA	NA
CrP2C1A	20, 22	2022-10-18	No, yes	3	196	2303	1503
CrP3B1A	20, 22	2022-10-18	No, yes	1	20450	NA	NA
CrP3C1A	20, 22	2022-10-18	No, yes	1	203	NA	NA
CrP1C2A	20, 22	2022-10-18	No, yes	1	67	NA	NA
CrP2B2A	20, 22, 24	2022-10-18	No, no, yes	1	37631	NA	NA
CrP2E3A	20, 22	2022-10-18	No, yes	1	47926	NA	NA
CrP3A2A	20, 22	2022-10-18	No, yes	1	38271	NA	NA
CrP3D3A	20, 22	2022-10-18	No, yes	1	62099	NA	NA
CrP3E2A	20, 22	2022-10-18	No, yes	1	29116	NA	NA
CrP2F3A	20, 22	2022-10-18	No, yes	1	84	NA	NA
CrP3D2A	20, 22	2022-10-18	No, yes	1	35	NA	NA
CrP3F2A	20, 22	2022-10-18	No, yes	1	28	NA	NA
CrP2E2H	26, 28, 30, 32, 35	2022-10-20	no..... yes	1	55	NA	NA
CrP3A3H	26, 28, 30, 32, 35	2022-10-20	no......	NA	NA	NA	NA
CrP2D7H	26, 28, 30, 32, 35; 35	10/20/22; 10/24/22	no......., yes	3	286	9427	8598
CrP3B2H	26, 28, 30, 32, 35	2022-10-20	no..... yes	3	56	11711	11115
CrPIC7H	26, 28, 30, 32, 35	10/20/22; 10/24/22	no....... , no	1		NA	NA
C2CTC1 white*	14	2022-10-18	yes	3	163	10941	8593
W Tag 3 rept	14	2022-10-18	yes	3	71	3757	2869
Y	14	2022-10-18	yes	3	97	2124	1648
Y Tag 2.2 rept	14	2022-10-18	yes	3	89	3965	2886
Y Tag 4 rept	14	2022-10-18	yes	3	435512	3316	2508
Z3WZ2CTrept	14	2022-10-18	yes	3	229	4506	3546
Z3WZ3CTrept	14	2022-10-18	yes	2	NA	11	13
H_White	14	2022-10-18	yes	3	93	2883	2178
H1_White	14	2022-10-18	yes	3	62	4639	3555
Dr1	14	2022-10-18	yes	3	86	2961	2316
Ytag2-2	14	2022-10-18	yes	1	89	NA	NA
CrP1B4H	26, 28, 30, 32, 35	2022-10-20	no..... yes	1	49	NA	NA
CrP1A4H	26, 28, 30, 32, 35	2022-10-20	no..... yes	1	51	NA	NA
