# Supplementary material for: Symbiont Community Changes Confer Fitness Benefits for Larvae in a Vertically Transmitting Coral
Source: Ecol Evol. 2025 Jan 12;15(1):e70839. doi: 10.1002/ece3.70839 (PMC11725385; doi:10.1002/ece3.70839)
Supplement: Supplementary file 3 — Table S2. [file ECE3-15-e70839-s003.xlsx]

## Sheet: Sheet1
Table S2. Summary of read yields during quality filtering and ASV generation steps in the DADA2 pipeline.
Sample	Post cutadapt	filtered	denoisedF	denoisedR	merged	nonchim	Life Stage	Treatment
A1-4-1	3858	3782	3782	3780	3747	3746	Juvenile	Ambient
A10-6-1	7084	6947	6944	6946	6862	6861	Juvenile	Ambient
A12-4-1	475	411	411	411	374	374	Juvenile	Ambient
A2-4-1	125994	118665	118643	118635	116661	116634	Juvenile	Ambient
A22-1-1	100819	94672	94664	94660	93120	93108	Juvenile	Ambient
A23-5-1	453	341	341	341	310	310	Juvenile	Ambient
A31-6-1	4670	4572	4571	4571	4494	4486	Juvenile	Ambient
A34-2-1	37553	35612	35608	35610	34970	34964	Juvenile	Ambient
A34-5-1	26889	24648	24645	24644	24237	24237	Juvenile	Ambient
A38-1-1	4083	3977	3975	3976	3950	3949	Juvenile	Ambient
BP1B5H	97763	58979	58965	58968	58275	58260	Larvae	Heat
BP1E2H	212310	54663	54636	54644	49530	49513	Larvae	Heat
BP2A8A	12384	11025	11022	11021	10811	10805	Larvae	Ambient
BP2B3A	1765	1667	1666	1666	1631	1629	Larvae	Ambient
BP2B4A	11642	10777	10777	10777	10549	10545	Larvae	Ambient
BP2F2A	22573	21201	21199	21197	20826	20821	Larvae	Ambient
BP3A7H	62450	34390	34371	34373	31691	31671	Larvae	Heat
BP3A8A	11209	10046	10046	10044	9797	9797	Larvae	Ambient
BP3C2H	30315	6408	6398	6401	6350	6350	Larvae	Heat
BP3C3A	5130	4664	4661	4661	4569	4525	Larvae	Ambient
BP3C3H	29571	5134	5126	5129	4619	4615	Larvae	Heat
BP4A3H	76338	59845	59829	59827	59207	59165	Larvae	Heat
BP4B7A	270483	253226	253163	253184	249136	248963	Larvae	Ambient
BPS1	405789	383324	383282	383279	377222	376246	Larvae	Pre stress
BPS10	23952	22453	22449	22451	22084	22076	Larvae	Pre stress
BPS11	36260	33815	33810	33812	33201	33194	Larvae	Pre stress
BPS12	22532	21166	21162	21162	20904	20899	Larvae	Pre stress
BPS13	262188	246426	246409	246400	242422	242117	Larvae	Pre stress
BPS2	15419	14026	14023	14024	13716	13715	Larvae	Pre stress
BPS3	13444	13114	13109	13110	12928	12925	Larvae	Pre stress
BPS4	12471	11827	11824	11823	11601	11601	Larvae	Pre stress
BPS5	11074	10518	10518	10517	10389	10389	Larvae	Pre stress
BPS6	15930	15005	14997	15001	14722	14674	Larvae	Pre stress
BPS7	16905	15867	15865	15865	15524	15521	Larvae	Pre stress
BPS8	284766	267938	267909	267901	263973	263663	Larvae	Pre stress
C2CTC1-white	19532	19299	19289	19297	19068	19049	Adult	NA
CrP2B2A	37546	35368	35357	35355	34883	34863	Larvae	Ambient
CrP2C1A	3836	3620	3620	3619	3571	3569	Larvae	Ambient
CrP2D7H	11581	262	256	257	243	243	Larvae	Heat
CrP2E3A	47726	44789	44779	44782	44149	44145	Larvae	Ambient
CrP3A2A	37921	30616	30596	30598	29997	29988	Larvae	Ambient
CrP3B1A	20362	19113	19112	19111	18769	18768	Larvae	Ambient
CrP3B2H	20212	2728	2725	2724	2684	2684	Larvae	Heat
CrP3D3A	61541	46318	46287	46283	45281	45276	Larvae	Ambient
CrP3E2A	28679	22731	22714	22718	22369	22364	Larvae	Ambient
CRPSHWT31	20298	19032	19032	19031	18657	18655	Larvae	Pre stress
CRPSHWT311	156785	148106	148083	148080	145799	145768	Larvae	Pre stress
CRPSHWT312	54939	51184	51174	51178	50252	50239	Larvae	Pre stress
CRPSHWT32	80081	76345	76340	76335	75427	75417	Larvae	Pre stress
CRPSHWT33	38345	35998	35992	35989	35406	35398	Larvae	Pre stress
CRPSHWT34	67577	63728	63716	63713	62885	62872	Larvae	Pre stress
CRPSHWT35	103161	95384	95375	95364	93905	93889	Larvae	Pre stress
CRPSHWT36	104984	97592	97581	97578	95877	95858	Larvae	Pre stress
CRPSHWT37	86651	80617	80610	80611	79401	79384	Larvae	Pre stress
CRPSWT3C111	38836	35700	35690	35687	35154	35148	Larvae	Pre stress
CRPSWT3C112	109237	103321	103313	103311	102123	102099	Larvae	Pre stress
CRPSWT3C13	5009	4460	4457	4458	4385	4381	Larvae	Pre stress
CRPSWT3C14	106057	100557	100549	100551	99332	99326	Larvae	Pre stress
CRPSWT3C15	4170	3953	3952	3951	3881	3879	Larvae	Pre stress
CRPSWT3C16	713	326	326	326	300	300	Larvae	Pre stress
CRPSWT3C17	68944	65310	65302	65305	64542	64534	Larvae	Pre stress
CRPSWT3C18	112157	106866	106855	106850	105561	105546	Larvae	Pre stress
CRPSWT3C19	38653	35362	35356	35352	34888	34886	Larvae	Pre stress
CRPSZ3WT313	5553	3459	3456	3458	3422	3421	Larvae	Pre stress
CRPSZ3WT315	5836	5710	5706	5707	5653	5651	Larvae	Pre stress
CRPSZ3WT316	4123	3961	3960	3956	3914	3913	Larvae	Pre stress
CRPSZ3WT317	10066	9501	9496	9499	9401	9399	Larvae	Pre stress
CRPSZ3WT320	33557	31065	31061	31061	30678	30670	Larvae	Pre stress
CRPSZ3WT321	44965	41597	41590	41587	41049	41045	Larvae	Pre stress
CRPSZ3WT33	27314	25201	25199	25197	24949	24949	Larvae	Pre stress
CRPSZ3WT35	11954	11669	11665	11669	11575	11567	Larvae	Pre stress
D-r1	5126	5048	5044	5046	4938	4933	Adult	NA
H1-white	8252	8148	8147	8145	8055	8050	Adult	NA
H18-5-1	25764	23757	23755	23753	23385	23383	Juvenile	Heat
H20-1-2	145109	136045	136019	136022	133922	133890	Juvenile	Heat
H26-1-1	60244	54668	54662	54657	53733	53722	Juvenile	Heat
H27-5-1	41545	34354	34348	34335	33895	33894	Juvenile	Heat
H29-5-1	488	275	275	275	245	245	Juvenile	Heat
H36-1-1	42559	38687	38684	38685	37978	37966	Juvenile	Heat
H36-3-1	32244	30209	30207	30208	29796	29791	Juvenile	Heat
H4-1-1	14243	12733	12731	12731	12488	12487	Juvenile	Heat
H9-6-1	9411	9163	9158	9159	9064	9061	Juvenile	Heat
Hwhite	5143	5043	5043	5042	4965	4958	Adult	NA
W-Tag-3-rept	6550	6461	6459	6458	6170	6161	Adult	NA
Y	3861	3788	3788	3787	3268	3266	Adult	NA
Ytag2-2	6897	6796	6795	6794	6683	6680	Adult	NA
Ytag4	441184	420886	420855	420849	415079	414829	Adult	NA
Z3WZ2CTrept	8273	8146	8141	8144	8070	8068	Adult	NA
Z3WZ3CTrept	22	20	20	20	19	19	Adult	NA
