# Supplementary material for: Symbiont Community Changes Confer Fitness Benefits for Larvae in a Vertically Transmitting Coral
Source: Ecol Evol. 2025 Jan 12;15(1):e70839. doi: 10.1002/ece3.70839 (PMC11725385; doi:10.1002/ece3.70839)
Supplement: Supplementary file 4 — Table S3. [file ECE3-15-e70839-s001.xlsx]

## Sheet: Sheet1
Table S3. Table of DADA2 ASV matrix by sample that includes dominant DIVs as identified by the parallel SymPortal analysis.
	AATGGCCTCCTGAACGTGCGTTGCACCCTTGGGATTTCCTGAGAGTATGTCTGCTTCAGTGCTTAACTTGCCCCAACTTTGCAAGCAGGATGTGTTTCTGCCTTGCGTTCTTATGAGCTATTGCCTTCTGCGCCAATGGCTTGTTAATTGCTTGGTTCTTGCAAAATGCTTTGCGCGCTGTTATTCAAGTTTCTACCTTCGCGGTTTTACTTGAGTGACGCTGCTCATGCTTGCAACCGCTGGGATGCAGGTGCATGCCTCTA	AATGGCCTCCTGAACGTGCGTTGCACCCTTGGGATTTCCTGAGAGTATGTCTGCTTCAGTGCTTAACTTGCCCCAATTTTGCAAGCAGGATGTGTTTCTGCCTTGCGTTCTTATGAGCTATTGCCTTCTGCGCCAATGGCTTGTTAATTGCTTGGTTCTTGCAAAATGCTTTGCGCGCTGTTATTCAAGTTTCTACCTTCGCGGTTTTACTTGAGTGACGCTGCTCATGCTTGCAACCGCTGGGATGCAGGTGCATGCCTCTA	AATGGCCTCCTGAACGTGCGTTGCACCCTTGGGATTTCCTGAGAGTATGTCTGCTTCAGTGCTTAACTTGCCTCAACTTTGCAAGCAGGATGTGTTTCTGCCTTGCGTTCTTATGAGCTATTGCCTTCTGCGCCAATGGCTTGTTAATTGCTTGGTTCTTGCAAAATGCTTTGCGCGCTGTTATTCAAGTTTCTACCTTCGCGGTTTTACTTGAGTGACGCTGCTCATGCTTGCAACCGCTGGGATGCAGGTGCATGCCTCTA	AATGGCCTCCTGAACGTGCGTTGCACCCTTGGGATTTCCTGAGAGTATGTCTGCTTCAGTGCTTAACTTGCCCCAACTTTGCAAGCAGGATGTGTTTCTGCCTTGCGTTCTTATGAGCTATTGCCTTCTGCGCCAATGGCTTGTTAATTGCTTGGTTCTTGCAAAATGCTTTGCGCGCTGTTATTCAAGTTTCTACCTTCGCGGTTTTACTTGAGTGACGCTGCTCATGCTTGCAACTGCTGGGATGCAGGTGCATGCCTCTA	AATGGCCTCCTGAACGTGCGTTGCACCCTTGGGATTTCCTGAGAGTATGTCTGCTTCAGTGCTTAACTTGCCCCAACTTTGCAAGCAGGATGTGTTTCTGCCTTGCGTTCTTATGAGCTATTGCCTTCTGCGCCAATGGCTTGTTGATTGCTTGGTTCTTGCAAAATGCTTTGCGCGCTGTTATTCAAGTTTCTACCTTCGCGGTTTTACTTGAGTGACGCTGCTCATGCTTGCAACCGCTGGGATGCAGGTGCATGCCTCTA	AATGGCCTCCTGAACGTGCGTTGCACCCTTGGGATTTCCTGAGAGTATGTCTGCTTCAGTGCTTAACTTGCCCCAACTTTGCAAGCAGGATGTGTTTCTGCCTTGCGTTCTTATGAGCTATTGCCTTCTGCGCCAATGGCTTGTTAATTGCTTGGTTCTTGCAAAATGCTTTGCGCGCTGTTATTCAAGTTTCTACATTCGCGGTTTTACTTGAGTGACGCTGCTCATGCTTGCAACCGCTGGGATGCAGGTGCATGCCTCTA	AATGGCCTCCTGAACGTGCGTTGCACCCTTGGGATTTCCTGAGAGTATGTCTGCTTCAGTGCTTAACTTGCCCCAACTTTGCAAGCAGGATGTGTTTCTGCCTTGCGTTCTTATGAGCTATTGCCTTCTGCGCCAATGGCTTGTTAATTGCTTGGTTCTTGCAAAATGCTTTGCGCGCTGTTATTCAAGTTTCTACCTTCGCGGTTTTACTTGAGTGACGCTGCTCATGCTTGCAGCCGCTGGGATGCAGGTGCATGCCTCTA	AATGGCCTCCTGAACGTGCGTTGCACCCTTGGGATTTCCTGAGAGTATGTCTGCTTCAGTGCTTAACTTGCCCCAACTTTGCAAGCAGGACGTGTTTCTGCCTTGCGTTCTTATGAGCTATTGCCTTCTGCGCCAATGGCTTGTTAATTGCTTGGTTCTTGCAAAATGCTTTGCGCGCTGTTATTCAAGTTTCTACCTTCGCGGTTTTACTTGAGTGACGCTGCTCATGCTTGCAACCGCTGGGATGCAGGTGCATGCCTCTA	AATGGCCTCCTGAACGTGCGTTGCACCCTTGGGATTTCCTGAGAGTATGTCTGCTTCAGTGCTTAACTTGCCCCAACTTTGCAAGCAGGATGTGTTTCTGCCTTGCGTTCTTATGAGCTATTGCCTTCTGCGCCAATGGCTTGTTAATTGCTTGGTTCTTGCAAAATGCTTTGCGCACTGTTATTCAAGTTTCTACCTTCGCGGTTTTACTTGAGTGACGCTGCTCATGCTTGCAACCGCTGGGATGCAGGTGCATGCCTCTA	AATGGCCTCCTGAACGTGCGTTGCACCCTTGGGATTTCCTGAGAGTATGTCTGCTTTAGTGCTTAACTTGCCCCAACTTTGCAAGCAGGATGTGTTTCTGCCTTGCGTTCTTATGAGCTATTGCCTTCTGCGCCAATGGCTTGTTAATTGCTTGGTTCTTGCAAAATGCTTTGCGCGCTGTTATTCAAGTTTCTACCTTCGCGGTTTTACTTGAGTGACGCTGCTCATGCTTGCAACCGCTGGGATGCAGGTGCATGCCTCTA	AATGGCCTCCTGAACGTGCGTTGCACCCTTAGGATTTCCTGAGAGTATGTCTGCTTCAGTGCTTAACTTGCCCCAACTTTGCAAGCAGGATGTGTTTCTGCCTTGCGTTCTTATGAGCTATTGCCTTCTGCGCCAATGGCTTGTTAATTGCTTGGTTCTTGCAAAATGCTTTGCGCGCTGTTATTCAAGTTTCTACCTTCGCGGTTTTACTTGAGTGACGCTGCTCATGCTTGCAACCGCTGGGATGCAGGTGCATGCCTCTA	AATGGCCTCCTGAACGTGCGTTGCACCCTTGGGATTTCCTGAGAGTATGTCTGCTTCAGTGCTTAACTTGCCCCAACTTTGCAAGCAGGATGTGTTTCTGCCTTGCGTTCTTATGAGCTATTGCCTTCTGCGCCAATGGCTTGTTAATTGTTTGGTTCTTGCAAAATGCTTTGCGCGCTGTTATTCAAGTTTCTACCTTCGCGGTTTTACTTGAGTGACGCTGCTCATGCTTGCAACCGCTGGGATGCAGGTGCATGCCTCTA	AATGGCCTCCTGAACGTGCGTTGCACCCTTGGGATTTCCTGAGAGTATGTCTGCTTCAGTGCTTAACTTGCCCCAACTTTGCAAGCAGGATGTGTTTCTGCATTGCGTTCTTATGAGCTATTGCCTTCTGCGCCAATGGCTTGTTAATTGCTTGGTTCTTGCAAAATGCTTTGCGCGCTGTTATTCAAGTTTCTACCTTCGCGGTTTTACTTGAGTGACGCTGCTCATGCTTGCAACCGCTGGGATGCAGGTGCATGCCTCTA	AATGGCCTCCTGAACGTGCGTTGCACCCTTGGGATTTCCTGAGAGTATGTCTGCTTCAGTGCTTAACTTGCCCCAACTTTGCAAGCAGGATGTGTTTCTGCCTTGCGTTCTTATGAGCTATTGCCATCTGCGCCAATGGCTTGTTAATTGCTTGGTTCTTGCAAAATGCTTTGCGCGCTGTTATTCAAGTTTCTACCTTCGCGGTTTTACTTGAGTGACGCTGCTCATGCTTGCAACCGCTGGGATGCAGGTGCATGCCTCTA	AATGGCCTCCTGAACGTGCTTTGCACCCTTGTGATTTCCTGAGAGTATGTCTGCTTCAGTGCTTAACTTGCCCCAATTTTGCAAGCAGGATGTGTTTCTGCCTTGCGTTCTTATGAGCTATTGCCTTCTGCGCCAATGGCTTGTTAATTGCTTGGTTCTTGCAAAATGCTTTGCGCGCTGTTATTCAAGTTTCTACCTTCGCGGTTTTACTTGAGTGACGCTGCTCATGCTTGCAACCGCTGGGATGCAGGTGCATGCCTCTA
A1-4-1	2268	726	231	196	21	10	9	18	5	5	10	24	0	0	0	3523
A10-6-1	4310	1193	466	320	55	9	13	19	15	1	8	3	2	10	1	6425				This sheet shows the making of DIVs by adding the sequence counts based on assigned DIV each sample was given in Symportal.
A12-4-1	282	26	26	5	1	0	1	3	1	0	1	0	0	0	0	346				Samples excluded from final dataset
A2-4-1	75966	18524	7943	4422	917	278	372	400	277	175	134	118	1	162	0	109689				Sample without a specific C15 type
A22-1-1	61438	14256	5976	3531	787	229	325	261	247	88	114	149	2	117	0	87520				Samples with C15 ITS2 type
A23-5-1	221	37	26	8	3	1	0	1	0	0	0	0	0	1	0	298				Samples with C15-C15dq type
A31-6-1	2819	775	294	212	36	16	12	10	9	3	1	2	0	12	0	4201				Samples with C15-C15dq-C15dr type
A34-2-1	22963	5478	2170	1745	203	67	75	71	48	42	55	97	1	25	0	33040				Samples with C15-C15dq-C15dr-C_1305 type
A34-5-1	14977	4435	1490	1169	157	84	62	56	63	55	87	68	0	6	0	22709
A38-1-1	2424	718	281	204	24	7	8	4	9	0	7	1	0	5	0	3692
BP1B5H	43837	8976	53	39	5	4	15	1	4	9	9	5	0	3	0	43837	8976	52868
BP1E2H	33461	6925	10	22	9	0	16	6	1	8	8	2	0	0	0	33461	6925	40436
BP2A8A	6934	1755	771	338	79	36	25	43	33	22	45	26	0	0	0	10107
BP2B3A	1053	264	106	58	11	7	3	1	4	4	4	2	0	0	0	1517
BP2B4A	6751	1714	594	469	108	36	43	30	20	21	34	43	0	0	0	9863
BP2F2A	13160	3487	1441	1068	160	34	44	45	43	58	63	53	1	1	0	19658
BP3A7H	19210	5	7	10	2	2	2	1	0	2	3	0	1	4	0	19210	19227
BP3A8A	8300	94	475	18	2	1	6	2	13	3	0	1	0	0	0	8300	8328
BP3C2H	2064	25	6	2	0	0	0	0	0	0	0	2	0	0	0	2064	2066
BP3C3A	2962	748	316	122	27	13	13	19	7	8	11	10	0	0	0	4256
BP3C3H	2412	1095	16	12	1	1	0	0	0	0	2	2	0	0	0	2412	1095	3513
BP4A3H	241	10487	9	0	1	0	1	0	0	0	0	0	0	0	0		241	243
BP4B7A	165280	38864	17151	6473	1339	768	702	620	763	490	575	472	4	8	36	233545
BPS1	230852	70499	24813	18871	2920	1369	1076	830	1150	1003	773	607	4	9	0	354776
BPS10	13902	3863	1428	1092	158	77	53	56	57	69	30	44	0	3	0	20832
BPS11	20642	5723	2326	1647	274	84	86	107	68	106	66	54	0	1	0	31184
BPS12	13296	3543	1235	946	174	44	71	78	36	33	57	88	0	0	0	19601
BPS13	149608	41992	17542	12584	2375	783	670	594	686	768	392	393	4	2	1	228394
BPS2	8245	2837	836	819	98	29	23	18	19	57	30	8	0	0	0	13019
BPS3	8015	2172	967	609	106	32	36	39	47	49	36	23	0	1	0	12132
BPS4	7012	2177	746	670	69	33	33	42	37	36	23	26	0	1	0	10905
BPS5	7199	1014	936	267	142	20	16	22	20	1	3	0	10	0	0	9650
BPS6	8947	2800	1002	752	102	38	20	27	33	41	33	44	1	0	0	13840
BPS7	9201	3115	1090	841	96	34	40	44	28	40	17	44	0	0	0	14590
BPS8	164011	46249	19301	12863	2477	976	413	452	354	247	1354	464	2	5	0	249168
C2CTC1-white	11579	3509	1349	1027	141	46	50	57	56	52	52	42	1	6	0	17967
CrP2B2A	23296	5070	2430	1026	281	89	89	116	60	34	93	108	0	15	0	32707
CrP2C1A	2212	672	197	168	27	7	4	7	13	8	1	14	0	0	0	3330
CrP2D7H	85	39	0	46	0	0	0	0	0	0	1	1	0	0	0	172
CrP2E3A	30876	4167	3223	1358	463	105	111	194	153	3	9	2	101	1	0	40766
CrP3A2A	18467	5250	2246	1286	266	38	53	73	78	58	37	39	0	43	0	27934
CrP3B1A	12576	2598	1161	769	89	69	38	23	16	24	16	24	0	16	0	17419
CrP3B2H	24	3	2	3	0	0	0	0	0	0	0	0	0	0	0	32
CrP3D3A	29506	7119	3040	1316	465	133	144	123	162	55	65	117	0	3	0	42248
CrP3E2A	16381	1633	1741	525	284	27	61	42	47	1	4	1	19	1	0	20767
CRPSHWT31	11723	3300	1244	862	150	42	41	23	44	79	31	24	0	11	0	17574
CRPSHWT311	92734	24313	9385	7278	1111	403	366	313	348	379	427	287	1	59	0	137404
CRPSHWT312	31538	8205	3498	2376	452	117	176	145	111	154	155	181	0	4	0	47112
CRPSHWT32	46924	13340	4810	4178	573	163	131	182	177	192	200	188	1	22	0	71081
CRPSHWT33	21708	6829	1963	2342	179	75	100	100	32	77	85	70	1	5	0	33566
CRPSHWT34	39631	10789	3912	3265	502	156	122	122	160	190	154	119	5	20	0	59147
CRPSHWT35	58345	16950	5888	5133	624	254	256	192	262	316	163	227	0	22	0	88632
CRPSHWT36	61078	16298	6106	4779	760	212	197	236	225	255	208	267	0	21	0	90642
CRPSHWT37	50193	13157	5455	4127	644	232	212	160	105	227	195	122	7	22	0	74858
CRPSWT3C111	24464	3722	2662	1074	387	66	68	69	60	2	4	2	61	1	0	32642
CRPSWT3C112	71902	9077	8441	2827	1300	154	210	159	214	9	10	5	304	1	0	94613
CRPSWT3C13	2896	502	386	142	60	8	11	8	7	0	0	0	11	0	0	4031
CRPSWT3C14	69288	9471	8029	2855	1106	206	150	189	160	10	15	0	233	2	0	91714
CRPSWT3C15	2729	410	277	137	35	6	2	4	7	1	0	0	10	0	0	3618
CRPSWT3C16	217	33	19	9	3	0	0	0	0	1	0	0	0	0	0	282
CRPSWT3C17	44341	6689	4914	1848	755	141	117	144	169	5	4	26	97	1	0	59251
CRPSWT3C18	75140	9584	7949	3006	1145	177	228	166	225	10	13	4	371	3	0	98021
CRPSWT3C19	24525	3300	2704	984	448	56	58	59	84	3	1	2	133	1	0	32358
CRPSZ3WT313	1874	743	248	237	39	4	7	2	5	11	11	2	1	0	0	3184
CRPSZ3WT315	3337	1068	387	335	42	20	15	20	23	17	14	14	0	0	0	5292
CRPSZ3WT316	2444	668	279	188	25	7	9	15	11	10	6	9	0	0	0	3671
CRPSZ3WT317	5863	1591	605	464	55	16	33	20	20	35	22	25	0	0	0	8749
CRPSZ3WT320	18598	6091	1953	1670	160	72	103	79	30	96	36	87	0	3	0	28978
CRPSZ3WT321	24463	8011	2618	2394	311	106	117	110	123	227	83	143	0	0	0	38706
CRPSZ3WT33	15781	4092	1592	1266	141	48	65	54	65	99	67	96	0	0	0	23366
CRPSZ3WT35	6957	2112	800	632	95	32	33	47	26	65	42	23	0	0	0	10864
D-r1	3141	781	349	213	51	9	10	13	11	10	14	17	0	3	0	4622
H1-white	5443	844	730	230	92	12	27	17	20	6	1	0	22	0	0	7444
H18-5-1	15414	3562	1462	1026	155	38	73	80	62	9	9	1	0	30	0	21921
H20-1-2	84673	23265	8408	6260	1061	306	377	379	227	484	434	194	0	6	0	126074
H26-1-1	34799	8443	3225	2509	524	99	131	145	101	110	57	62	3	100	0	50308
H27-5-1	27278	656	1898	169	3	0	10	2	4	5	4	9	1	0	0	27278	656	1898	29870
H29-5-1	178	23	14	5	2	0	0	0	0	0	3	0	0	0	0	225
H36-1-1	24337	5639	2842	1689	347	105	101	101	91	77	46	87	0	24	0	35486
H36-3-1	18721	5139	1974	1529	178	66	125	69	44	49	39	73	1	15	0	28022
H4-1-1	8297	1762	789	586	116	43	53	23	0	0	5	0	0	66	0	11740
H9-6-1	5530	1640	580	480	64	29	37	35	20	4	2	5	0	11	0	8437
Hwhite	2963	943	354	255	45	23	10	16	13	10	14	10	0	2	0	4658
W-Tag-3-rept	3353	211	71	60	12	6	5	2	4	2	3	4	0	0	0	3353	211	71	3673
Y	1510	151	48	49	8	2	13	1	1	1	2	2	0	1	0	1510	151	1692
Ytag	4128	1131	469	381	64	19	12	18	14	21	23	19	0	1	0	6300
Ytag4	257897	74000	27403	21066	3184	1040	1148	1147	1062	1290	1105	1047	3	10	0	391402
Z3WZ2CTrept	4765	1501	614	464	62	21	31	22	17	28	35	21	0	0	0	7581
Z3WZ3CTrept	13	2	2	1	0	0	0	0	0	0	0	0	0	0	0	18
